# Supplementary material for: Effect of stimulated erythropoiesis on liver SMAD signaling pathway in iron-overloaded and iron-deficient mice
Source: PLoS One. 2019 Apr 8;14(4):e0215028. doi: 10.1371/journal.pone.0215028 (PMC6453526; doi:10.1371/journal.pone.0215028)
Supplement: S3 Table — (XLSX) [file pone.0215028.s009.xlsx]

## Sheet: Fig1
Figure 1
Panel A, Graphed delta CT values for Hamp mRNA
C	E	Fe	FeE
0.53	-15.29	2.13	-0.78
-0.24	-9.72	1.67	-0.23
0.21	-1.49	1.88	1
0.63	-10.59	2.8	0.15
0.68	-7.07	2.65	-0.26
Panel B, Graphed delta CT values for Id1 mRNA
C	E	Fe	FeE
-9.37	-10.43	-7.3	-9.27
-9.94	-9.83	-6.24	-8.95
-8.48	-9.46	-4.99	-8.5
-8.43	-10.25	-4.99	-8.42
-8.46	-10.63	-4.95	-6.45
Panel C, Graphed delta CT values for Bmp6 mRNA
C	E	Fe	FeE
-11.07	-11.48	-8.62	-8.65
-10.86	-11.22	-9.55	-8.67
-11.06	-11.91	-9.39	-9.78
Panel D, Graphed optical densities for pSMAD immunoblot
C	E	Fe	FeE
101.153	76.1055	314.112	214.65
98.862	111.614	361.121	188.716
89.761	92.5645	261.279	152.557
110.236	125.96	362.558	237.27
97.3919	64.1371	294.971	125.463
100.919	37.7174	174.357	104.056
140.332	44.5583	174.405	107.703
59.4297	33.0007	158.34	115.944

## Sheet: Fig2
Figure 2
Panel B, Graphed optical densities for pSMAD immunoblot
C	mask	Fe	FeE
108.414	128.437	158.738	81.9941
99.5237	110.374	203.851	142.064
92.1135	119.166	191.705	140.214
Panel C, Graphed delta CT values for Hamp mRNA
C	mask	Fe	FeE
0.49	1.71	1.67	0.23
1.18	2.08	2.8	0.15
0.21	1.66	2.8	0.09
Panel D, Graphed delta CT values for Id1 mRNA
C	mask	Fe	FeE
-8.44	-5.86	-4.75	-8.53
-8.49	-7.1	-5.33	-8.28
-8.19	-7.04	-5.31	-7.79
Panel E, Graphed delta CT values for Bmp6 mRNA
C	mask	Fe	FeE
-10.8	-12	-8.27	-8.83
-11.24	-12.17	-9.55	-9.78
-11.1	-11.94	-9.39	-9.76

## Sheet: Fig3
Figure 3
Panel B, Graphed optical densities for ERFE immunoblot
C	E	Fe	FeE
-6.60478	78.9028	-6.45462	107.171
-13.9051	99.5565	-9.68332	122.333
-16.6649	122.855	-11.5473	102.012
-6.97114	107.663	-7.61155	65.7233
-5.23719	84.7828	-6.00657	82.5957
-5.44558	109.124	-6.33154	40.345
Panel C, Graphed delta CT for Fam132b PCR
C	E	Fe	FeE
-16.9	-8.08	-14.7	-8.76
-17.08	-12.28	-17.55	-12.45
-16.9	-8.08	-14.7	-8.76
-16.9	-10.11	-17.6	-9.77
Panel D, Graphed delta CT for Gdf15 PCR
C	E	Fe	FeE
-13.74	-9.42	-12.07	-9.38
-11.05	-9.84	-10.37	-8.67
-12.49	-10.57	-9.82	-8.94
-11.75	-8.74		-8.6
-10.07
Panel E, Graphed delta CT for Twsg1 PCR
C	E	Fe	FeE
-12.11	-10.57	-12.33	-10.45
-11.74	-10.37	-11.91	-10.81
-11.8	-11.52	-12.61	-10.97
-9.55	-10.01		-10.45
-11.67
Panel F, Graphed delta CT for Fam132b PCR
C	E	Fe	FeE
-15.21	-11.71	-18	-12.22
-16.51	-12.59	-17.87	-13.5
-15.94	-11.31	-16.5	-16.9
-16.35	-11.84
Panel G, Graphed delta CT for Tfr2 PCR
C	E	Fe	FeE
-12.35	-11.15	-14.05	-11.3
-11.82	-11.17	-13.1	-12.95
-11.14	-10.5	-13.31	-12.51
	-9.98

## Sheet: Fig4
Figure 4
Panel B, Graphed optical densities for TFR2 immunoblot
C	E	Fe	FeE
-4.08699	94.4389	-5.07441	79.1661
-32.3496	92.0987	-6.0292	92.9479
-3.7853	113.578	-0.685386	67.8543
-0.25264	95.5168	9.06031	86.5412
0.291524	103.939	10.8472	87.8152
2.98161	100.606	6.34421	40.6775
Panel C, Graphed delta CT for Tfr2 mRNA
C	E	Fe	FeE
-13.2	-10.16	-13.68	-10.42
-17.27	-9.03	-13.31	-9.97
-13.58	-10.81	-14.93	-10.68
Panel E, Graphed optical densities for TFR2 immunoblot
C	E	Lo	LoE
6.19904	46.0836	-1.53476	25.0838
3.75102	88.8025	-12.6003	36.6308
5.84172	165.381	-1.51806	33.2041
	93.6059	-2.23216	63.3573
	100.664	-8.87696	21.1463
	107.554	-15.0234	72.6704
			19.7016
			80.9522
			15.7219
Panel F, Graphed delta CT for Tfr2 mRNA
C	E	Lo	LoE
-13.92	-10.91	-16.17	-11.07
-12.24	-9.41	-17.52	-10.38
-15.32	-9.83	-15.47	-11.21
	-10.85		-11.73
	-11.1		-11.8

## Sheet: Fig5
Figure 5
Panel A, Graphed delta CT values for Hamp mRNA
C	E	Lo	LoE
1.66	-5.41	-6.72	-12.97
1.69	-4.92	-4.11	-13.05
0.2	-2.89	-6.65	-11.91
0.33	-8.55	-1.42	-14.37
	-6.14		-11.23
Panel B, Graphed delta CT values for Id1 mRNA
C	E	Lo	LoE
-8.03	-9.75	-8.64	-9.17
-7.25	-9.11	-8.72	-8.78
-9.33	-9.76	-9.04	-9.34
-9.69	-10.02	-10.15	-10.16
Panel C, Graphed delta CT values for Smad7 mRNA
C	E	Lo	LoE
-10.71	-11.48	-10.48	-11.02
-11.12	-11.87	-11.26	-11.23
-9.43	-11.9	-10.92	-10.97
-9.44	-11.1	-10.55	-10.91
	-10.71		-10.58
Panel D, Graphed optical densities for pSMAD immunoblot
C	E	Lo	LoE
73.6942	99.6012	94.1986	72.2657
130.901	77.4811	142.429	52.6899
96.2721	56.4071	87.2771	38.9081
91.4628	96.3765	63.1513	56.5686
108.342	87.3289	90.2181	46.898
Panel E, Graphed values for spleen size
C	E	Lo	LoE
75	274	53	100
68	230	52	130
74	317	69	126
81	244	74	108
	172		110
Panel F, Graphed delta CT values for splenic Fam132b mRNA
C	E	Lo	LoE
-21.15	-12.96	-18.41	-11.59
-20	-12.16	-22.85	-11.81
-14.14	-12.22	-19.78	-11.12
-15.41	-13.78	-21.33	-10.57
	-10.77		-10.74
Panel G, Graphed delta CT values for marrow Fam132b mRNA
C	E	Lo	LoE
-16.6	-15.2	-15.2	-11.31
-15.72	-13.46	-18.62	-12.62
-15.94	-11.31	-16.5	-12
Panel H, Graphed delta CT values for marrow Tfr2 mRNA
C	E	Lo	LoE
-13.66	-11.06	-12.84	-11.39
-14.53	-11.73	-13.96	-12.45
-12.35	-11.15	-13.25	-12

## Sheet: S2Fig
Hematology data: Figure S2
Panel A, Hemoglobin
C	E	Fe	FeE
150	173	159	176
161	173	155	179
144	179	154	182
150	186
Panel A, MCV
C	E	Fe	FeE
46.6	50.4	45.7	47.4
45.1	49.5	45.2	48.6
44	48	46.1	48.2
44	49
Panel A, Hematocrit
C	E	Fe	FeE
43	52	44	51
44	49	43	56
41	54	45	56
44	55
Panel B, Hemoglobin
C	E	Lo	LoE
150	173	146	139
161	173	169	124
144	179	133	150
150	186	133	143
137	152
147
Panel B, MCV
C	E	Lo	LoE
46.6	50.4	35	34
45.1	49.5	40	45
44	48	40	44
44	49	42	41
45	48
45	48
Panel B, Hematocrit
C	E	Lo	LoE
43	52	44	44
44	49	46	42
41	54	46	51
44	55		49
46	52
	53

## Sheet: S2Tab
Iron parameters: Supplementary Table 2
Liver iron:
Control	EPO	Iron	Iron+EPO
122	65	3582	3128
112	58	3345	3189
55	43	2225	2289
74	55	1981	2393
Spleen iron:
Control	EPO	Iron	Iron+EPO
316	109	4212	2444
546	185	4245	4155
91	44	4186	1032
	43	2758	968
Plasma iron:
Control	EPO	Iron	Iron+EPO
21	4	49	14
19	14	48	12
25	18	46	18
Liver iron:
Control	EPO	Low	Low+EPO
106	95	15	34
100	31	20	15
38	76	18	20
36	45	20	16
	35		17
Spleen iron:
Control	EPO	Low	Low+EPO
316	109	24	65
546	185	30	27
91	44	17	25
229	43	33	26
	156
	79
	76
Plasma iron:
Control	EPO	Low	Low+EPO
20	10	34	7
19	8	33	12
25	9	23	4
25	18		3
	8		10
